# Supplementary material for: Dipeptide coacervates as artificial membraneless organelles for bioorthogonal catalysis
Source: Nat Commun. 2024 Jan 2;15:39. doi: 10.1038/s41467-023-44278-9 (PMC10761997; doi:10.1038/s41467-023-44278-9)
Supplement: Supplementary file 4 — Source Data [file 41467_2023_44278_MOESM4_ESM.xlsx]

## Sheet: Fiure 1f
1	0.00733333	0.0130333	0.0167667	0.0123778	0.00475071
2	0.216867	0.2264	0.2343	0.225856	0.00872941
3	0.0114667	0.0154333	0.0192	0.0153667	0.0038671
4	0.2398	0.245367	0.2478	0.244322	0.00410099
5	0.0179667	0.01865	0.0252	0.0206056	0.00399355
6	0.238867	0.23595	0.2241	0.232972	0.00782074
7	0.0148333	0.01805	0.0231	0.0186611	0.00416708
8	0.227	0.22805	0.2108	0.22195	0.00967044
9	0.0134333	0.0155	0.0225	0.0171444	0.00475176
10	0.241633	0.25315	0.2778	0.257528	0.0184765
11	0.0171667	0.0185	0.0264	0.0206889	0.0049907
12	0.2447	0.26025	0.2768	0.260583	0.0160526
13	0.0188667	0.0201	0.026	0.0216556	0.0038126
14	0.252967	0.25915	0.2606	0.257572	0.00405388
15	0.0239333	0.02685	0.0363	0.0290278	0.00646457
16	0.2537	0.26165	0.2797	0.265017	0.0133229

## Sheet: Figure 1g
4	0.0053	0.0025	0.000600001	0.0168
5	0.0291	0.0089	0.0033	0.0164
6	0.0437	0.013	0.004	0.0152
6.5	0.2083	0.0197	0.0033	0.0201
7	0.5465	0.4087	0.0086	0.0194
7.5	0.4559	0.3889	0.1427	0.025
8	0.3802	0.2638	0.2432	0.0225
9	0.3186	0.25	0.2988	0.0212
10	0.3399	0.2282	0.3032	0.0196
11	0.2437	0.1417	0.1244	0.0164
12	0.0216	0.0256	0.0341	0.0156
12.5	0.02	0.0226	0.0308	0.0192

## Sheet: Figure 1h
4	0.0019	0.0031	0.0132	0.0157
5	0.0114	0.012	0.0202	0.025
6	0.0189	0.0199	0.0281	0.0344
6.5	0.0501	0.05	0.0789	0.1072
7	0.517	0.5044	0.6283	0.6577
7.5	0.3958	0.4191	0.5221	0.5469
8	0.3132	0.3569	0.419	0.4367
9	0.1668	0.2524	0.3248	0.3737
10	0.1363	0.2117	0.2294	0.2574
11	0.1163	0.1738	0.209	0.2238
12	0.0363	0.0383	0.0401	0.0608
12.5	0.0272	0.0355	0.0535	0.0529

## Sheet: Fgure 1l
352	3.21	74.586
344	3.136	73.487
336	3.082	72.299
328	2.942	71.484
320	2.794	70.623
312	3.706	69.668
304	3.718	68.291
296	2.447	67.324
288	2.526	66.219
280	2.443	64.617
272	2.367	62.749
264	2.31	61.744
256	2.216	60.058
248	2.127	58.465
240	2.012	56.54
232	1.973	55.267
224	1.918	53.322
216	1.829	51.431
208	1.848	48.985
200	1.772	47.504
192	1.609	45.922
184	1.595	43.587
176	1.606	41.988
168	1.474	39.605
160	1.346	37.606
152	1.359	35.491
144	1.329	33.196
136	1.187	31.066
128	1.153	29.332
120	1.094	26.96
112	1.043	24.732
104	0.925	23.118
96	0.876	21.045
88	0.818	19.154
80	0.747	16.526
72	0.721	14.744
64	0.586	12.71
56	0.559	10.954
48	0.512	9.334
40	0.448	7.632
32	0.373	6.1
24	0.297	4.433
16	0.206	3.111
8	0.171	1.924

## Sheet: Figure 1m
0	45.6667	27.6466	73.6667	8.5049
4.424	54.3333	34.2977	107.667	16.2583
8.852	57.3333	34.7755	131.333	24.0278
13.286	60	36.7559	158	28.2135
17.734	63.3333	39.1067	185.667	27.0062
22.157	65.3333	40.3774	212.333	31.0859
26.585	69	42.5676	240.667	34.0196
30.999	71.3333	46.1772	264.667	37.2872
35.424	76	50.1199	292.667	40.6735
39.857	80.6667	52.0801	315.333	46.3609
44.285	84.3333	55.0485	340.667	48.2217
48.701	89.6667	57.0029	366	50.1099
53.126	92.6667	59.5175	393.667	54.6016
58.973	97.3333	60.0694	418.667	56.5184
63.434	101.667	61.5819	443	56.3116
68.135	105	62.6498	469	61.6117
72.553	110	62.0967	494.333	61.3297
76.969	115	64.2106	521.667	66.3651
81.492	119.667	65.2559	546.667	66.6658
85.906	125	66.3626	573.333	73.4325
90.321	131.333	68.0906	599.667	74.8487
94.746	138	71.0422	620.667	75.182
99.186	145	72.6705	646.333	77.3972
103.608	152	74.6458	674.667	83.0321
108.025	159.333	78.5005	700.667	84.3465
112.448	166.667	79.7392	723.667	87.2945
116.884	174	81.4309	747.333	86.5698
121.308	181.667	83.9901	774	89.7162
125.732	189.333	85.629	803	93.6429
130.165	197.333	89.5786	823.667	92.5437
134.675	206	92.6013	853	94.9316
139.102	214.667	94.3204	880	98.8787
143.532	222	96.4365	903.333	94.384
147.974	228.667	92.9319	929.667	103.355
152.417	235.667	94.0018	954.333	105.192
156.841	245.333	96.5885	976	101.926
162.037	253.333	94.8701	1003	105.133
166.463	262.333	99.1077	1026.33	112.611
171.101	270	99.2321	1050.33	119.918
175.535	277.333	97.9864	1078.33	115.695
179.954	283.667	97.5722	1099.67	120.79
184.379	291.667	96.547	1130.67	122.349
188.81	302	101.474	1152	121.211
193.252	311.333	100.231	1175.33	119.299
197.683	320	100.504	1198.33	122.659
202.139	330	100.504	1220.33	122.46
206.594	338	104.8	1237.33	125.532
211.871	346.333	102.846	1272	131.867
216.309	355.333	102.773	1292.33	135.149
220.738	365.667	102.491	1311	135.07
225.181	374	101.336	1330.33	127.583
229.608	386.333	101.962	1357.67	133.553
234.035	392.333	97.823	1380	138.481
238.456	404	100.638	1390.67	136.72
242.871	414.333	101.214	1423.67	142.837
247.286	422	104.886	1450.67	137.074
251.7	429	102.367	1466.33	137.624
256.122	445.667	105.382	1488.33	141.987
260.55	455	100.777	1505.67	144.777
264.977	461	96.5039	1520.33	135.913
269.466	469.667	98.475	1558.33	145.761
274.72	482	98.3209	1571	141.255
279.227	492.333	97.7565	1585	143.53
283.667	503	99.955	1607.33	154.643
288.092	515	99.955	1632	148.688
292.522	522	97.1236	1652.67	153.93
296.956	536.333	97.079	1677.67	162.263
301.383	547	100.955	1694	157.477
305.811	558	99.1363	1713.67	162.211
310.239	573.333	102.442	1737.67	156.746
314.654	580.333	96.9966	1753.33	167.094
319.071	591.333	97.2745	1768.67	161.711
323.49	601.667	94.4052	1798.33	166.692
327.918	617	96.7006	1817	169.461
332.352	627.333	93.9486	1821.67	167.106
336.78	642.333	94.5375	1847.33	170.735
341.207	653.333	95.8141	1861	168.911
345.634	661.333	85.6524	1883	168.902
350.062	671.667	90.666	1894	173.329
354.489	683.667	83.68	1926	168.253
358.923	696.333	89.1142	1939.67	159.004
363.338	713.667	88.7149	1966.33	173.581
367.762	721.333	86.6391	1974	167.592
372.178	736.333	87.2315	1996.67	176.424
376.602	748	85.8079	2012.67	178.707
381.029	754.667	75.6593	2023.33	165.025
385.445	766.667	81.8189	2047.33	169.665
389.868	773.333	71.0235	2069.33	170.814
394.389	796.333	75.162	2078.33	169.353
398.994	803.667	69.5725	2093.67	170.793
404.211	824	72.7736	2118	171.193

## Sheet: Figure 2
1	methylene	324.458	144.063	410.509	155.575	209.575	248.836	115.188
2	Rho 6	282.515	125.268	157.528	478.356	348.589	278.451	144.036
3	THT	261.574	271.235	559.181	441	304.27	367.452	129.063
4	Nilered	427.737	161.556	390.691	313.961	207.651	300.319	114.489
5	DTB	172.549	311.34	229.879	269.09	170.534	230.678	61.1939
6	Zn	607.28	545.667	975.279	410.722	413.091	590.408	231.377
7	Resofu	343.337	382.02	266.691	486.112	242.826	344.197	97.2811
8	Rho 110	1.00723	1.29265	1.41475	1.11718	1.28802	1.22397	0.160932
9	CALCEIN	1.14936	1.12826	0.868448	0.970027	1.12819	1.04886	0.123957

## Sheet: Figure 3b
300	1.5186	0.6973	0.299	1.503
301	1.5037	0.7168	0.3103	1.498
302	1.4953	0.7172	0.3053	1.4961
303	1.4885	0.7165	0.3035	1.4971
304	1.4835	0.7164	0.2992	1.4958
305	1.4793	0.7161	0.2982	1.4964
306	1.4715	0.7131	0.2954	1.4954
307	1.4662	0.7108	0.2938	1.4938
308	1.4607	0.706	0.2908	1.4925
309	1.4559	0.7002	0.2904	1.4925
310	1.4492	0.6921	0.2887	1.4913
311	1.444	0.6852	0.2871	1.4889
312	1.4393	0.6728	0.2865	1.4883
313	1.4353	0.6634	0.284	1.4863
314	1.4285	0.6485	0.2836	1.4839
315	1.4214	0.632	0.2814	1.4787
316	1.4152	0.619	0.2803	1.4749
317	1.4085	0.6065	0.2802	1.4729
318	1.4015	0.588	0.2789	1.4657
319	1.3925	0.5762	0.2766	1.4602
320	1.3875	0.5597	0.2763	1.4539
321	1.3813	0.5483	0.2736	1.446
322	1.3732	0.5313	0.2731	1.4397
323	1.3682	0.5171	0.2712	1.4327
324	1.3592	0.4988	0.2695	1.4241
325	1.3508	0.4837	0.2704	1.4207
326	1.3461	0.4641	0.2685	1.4147
327	1.3416	0.4478	0.2676	1.4094
328	1.3334	0.4182	0.2661	1.3999
329	1.325	0.3926	0.2652	1.3937
330	1.3182	0.3594	0.2647	1.3849
331	1.313	0.3314	0.2635	1.376
332	1.3057	0.3008	0.2626	1.3646
333	1.2972	0.2697	0.2629	1.3522
334	1.2916	0.2516	0.2613	1.3414
335	1.2849	0.2267	0.2603	1.3256
336	1.2807	0.2123	0.26	1.3151
337	1.2727	0.1938	0.259	1.2971
338	1.2672	0.182	0.2595	1.2837
339	1.2618	0.1745	0.2584	1.271
340	1.2578	0.1647	0.2584	1.2545
341	1.2527	0.1614	0.2575	1.2441
342	1.2485	0.1544	0.2576	1.2288
343	1.2434	0.1493	0.2564	1.2159
344	1.2382	0.1479	0.2564	1.2081
345	1.2351	0.1445	0.2562	1.1996
346	1.2312	0.143	0.2548	1.1926
347	1.2278	0.1398	0.2558	1.1858
348	1.2249	0.1381	0.2558	1.1811
349	1.2212	0.1372	0.2549	1.1749
350	1.2173	0.1365	0.254	1.1697
351	1.2139	0.1362	0.2547	1.166
352	1.2095	0.1328	0.2536	1.1603
353	1.2059	0.1349	0.2531	1.1577
354	1.202	0.1319	0.2518	1.1533
355	1.1996	0.1349	0.2504	1.1509
356	1.1953	0.1286	0.2502	1.1464
357	1.1922	0.1304	0.2484	1.1446
358	1.1891	0.1309	0.2468	1.1411
359	1.1874	0.1309	0.246	1.1393
360	1.1828	0.1294	0.2449	1.1369
361	1.1792	0.1289	0.2444	1.1353
362	1.178	0.1296	0.2436	1.1335
363	1.176	0.1291	0.243	1.1326
364	1.1737	0.1321	0.2403	1.1302
365	1.1691	0.1322	0.2398	1.1285
366	1.168	0.1323	0.2392	1.1268
367	1.165	0.1342	0.239	1.1264
368	1.1628	0.1358	0.2372	1.1248
369	1.1597	0.1385	0.2352	1.1231
370	1.157	0.1393	0.2349	1.1229
371	1.1531	0.1474	0.2395	1.1181
372	1.1517	0.1504	0.2386	1.1186
373	1.1494	0.1517	0.2369	1.1165
374	1.147	0.153	0.236	1.1156
375	1.1438	0.1549	0.2348	1.1156
376	1.1419	0.1574	0.2331	1.1152
377	1.1396	0.1587	0.2313	1.1144
378	1.1372	0.1609	0.2301	1.114
379	1.1352	0.1646	0.2289	1.1142
380	1.1327	0.1655	0.2274	1.1135
381	1.131	0.1698	0.2264	1.1141
382	1.1284	0.1707	0.2246	1.1132
383	1.1259	0.1756	0.2229	1.1136
384	1.1242	0.1777	0.2216	1.1139
385	1.1212	0.1816	0.2195	1.1132
386	1.1188	0.1822	0.2191	1.1138
387	1.1177	0.1853	0.2168	1.1138
388	1.1147	0.1899	0.2161	1.1151
389	1.1118	0.1941	0.214	1.1152
390	1.1105	0.1962	0.2125	1.1153
391	1.108	0.2001	0.2113	1.1161
392	1.1054	0.2036	0.2097	1.1163
393	1.103	0.2066	0.209	1.117
394	1.1009	0.2092	0.2066	1.1173
395	1.0992	0.2139	0.2058	1.1182
396	1.0972	0.2171	0.2053	1.1186
397	1.0951	0.2202	0.2039	1.1192
398	1.092	0.2279	0.2027	1.1212
399	1.09	0.2291	0.2023	1.1218
400	1.0874	0.2333	0.2008	1.1225
401	1.0866	0.2382	0.1993	1.123
402	1.0837	0.2426	0.1991	1.1245
403	1.0825	0.2476	0.1982	1.1253
404	1.0795	0.2506	0.1978	1.1271
405	1.0775	0.2544	0.1972	1.1274
406	1.0747	0.2584	0.1959	1.1283
407	1.0733	0.2635	0.1951	1.1302
408	1.0707	0.2688	0.195	1.1317
409	1.0691	0.2715	0.1944	1.1327
410	1.0679	0.2758	0.1938	1.134
411	1.0645	0.2807	0.1939	1.1354
412	1.0633	0.2852	0.1936	1.1375
413	1.0604	0.2883	0.1932	1.1385
414	1.0581	0.2928	0.193	1.14
415	1.0574	0.2962	0.1926	1.1409
416	1.0537	0.3002	0.1921	1.1431
417	1.0519	0.3049	0.1914	1.1453
418	1.0487	0.3075	0.1909	1.1459
419	1.0468	0.311	0.1905	1.1471
420	1.0449	0.3139	0.19	1.148
421	1.0437	0.3157	0.1902	1.1488
422	1.0413	0.319	0.1897	1.1506
423	1.0384	0.3227	0.1901	1.1524
424	1.0374	0.3244	0.1898	1.1532
425	1.0345	0.3272	0.1902	1.1549
426	1.0336	0.3293	0.1908	1.1568
427	1.0308	0.3316	0.1898	1.1575
428	1.0293	0.3334	0.1905	1.1591
429	1.0266	0.3362	0.1897	1.1606
430	1.025	0.3399	0.1894	1.1627
431	1.0223	0.3403	0.1893	1.1642
432	1.0211	0.3419	0.1902	1.1657
433	1.0186	0.3424	0.1899	1.1665
434	1.0169	0.3439	0.1903	1.1684
435	1.0131	0.3448	0.1896	1.1693
436	1.0122	0.3447	0.1894	1.1695
437	1.0092	0.3455	0.1895	1.171
438	1.0075	0.3467	0.1885	1.1723
439	1.0046	0.3464	0.1901	1.1739
440	1.0022	0.3466	0.1903	1.1746
441	1.0012	0.3453	0.1905	1.1748
442	1	0.3456	0.1911	1.1766
443	0.9974	0.3454	0.1899	1.1763
444	0.9948	0.344	0.1908	1.1776
445	0.9924	0.3434	0.191	1.1788
446	0.9917	0.3417	0.1923	1.1796
447	0.9886	0.3408	0.1922	1.1801
448	0.9868	0.3391	0.1923	1.1806
449	0.9855	0.3375	0.1926	1.1806
450	0.9828	0.3341	0.1929	1.1806
451	0.981	0.3331	0.1934	1.1807
452	0.98	0.3309	0.1945	1.182
453	0.9773	0.3283	0.1945	1.1822
454	0.9759	0.3263	0.1952	1.1831
455	0.9734	0.3231	0.1951	1.1827
456	0.9711	0.3181	0.1952	1.1817
457	0.9689	0.3158	0.1957	1.1825
458	0.9658	0.3121	0.1958	1.1828
459	0.9642	0.3077	0.1959	1.1823
460	0.9618	0.3044	0.197	1.1821
461	0.9612	0.3001	0.1963	1.1808
462	0.9584	0.2975	0.1969	1.1805
463	0.9573	0.2908	0.1969	1.1801
464	0.9546	0.2864	0.1965	1.179
465	0.9516	0.2817	0.1971	1.1785
466	0.9501	0.2762	0.1978	1.1782
467	0.9484	0.2712	0.1967	1.1762
468	0.9453	0.2665	0.1974	1.1756
469	0.9436	0.2606	0.1964	1.1744
470	0.9419	0.2539	0.1965	1.1725
471	0.9391	0.2497	0.1968	1.1713
472	0.9358	0.244	0.1967	1.1701
473	0.9354	0.2398	0.1978	1.1691
474	0.932	0.2338	0.1972	1.1671
475	0.9305	0.229	0.1975	1.166
476	0.9284	0.2245	0.1974	1.1641
477	0.9263	0.2168	0.1971	1.1612
478	0.9233	0.2106	0.1979	1.1588
479	0.9212	0.2068	0.1974	1.1575
480	0.9195	0.2005	0.1979	1.1552
481	0.9166	0.1914	0.1976	1.1514
482	0.9139	0.1862	0.1974	1.1493
483	0.9116	0.1803	0.1971	1.1459
484	0.9112	0.1775	0.1974	1.1445
485	0.9081	0.1729	0.1971	1.1421
486	0.9071	0.1681	0.1968	1.139
487	0.9042	0.1619	0.1979	1.1356
488	0.9026	0.1566	0.198	1.1331
489	0.9016	0.1514	0.1979	1.1298
490	0.8983	0.1481	0.1989	1.1281
491	0.8973	0.1426	0.1996	1.125
492	0.896	0.1395	0.1988	1.122
493	0.8943	0.135	0.1999	1.1193
494	0.892	0.1316	0.2001	1.1165
495	0.8901	0.1275	0.2007	1.1123
496	0.8881	0.1215	0.2013	1.1086
497	0.8854	0.118	0.201	1.105
498	0.8831	0.1157	0.2006	1.1024
499	0.8806	0.1111	0.2014	1.0987
500	0.88	0.1078	0.2021	1.0958
501	0.8787	0.1031	0.2025	1.0914
502	0.8756	0.1009	0.2022	1.0881
503	0.8729	0.0979	0.203	1.0843
504	0.8717	0.0944	0.2033	1.0811
505	0.8693	0.0924	0.2033	1.0771
506	0.8673	0.0887	0.2029	1.0732
507	0.8652	0.0879	0.2048	1.0712
508	0.8626	0.0845	0.2044	1.0663
509	0.8617	0.0815	0.2054	1.0639
510	0.8598	0.0799	0.2048	1.0599
511	0.8568	0.0783	0.205	1.0567
512	0.8557	0.0758	0.2059	1.0533
513	0.8543	0.0742	0.2062	1.0506
514	0.8503	0.0722	0.206	1.0469
515	0.8499	0.0717	0.2065	1.0449
516	0.8471	0.069	0.208	1.0413
517	0.8452	0.0668	0.208	1.0372
518	0.8442	0.0671	0.2082	1.0355
519	0.8412	0.0667	0.2084	1.0333
520	0.8392	0.0642	0.2085	1.0297
521	0.8377	0.0624	0.2088	1.0263
522	0.8359	0.0624	0.2093	1.0248
523	0.8332	0.0612	0.2094	1.0215
524	0.8315	0.0606	0.2102	1.0192
525	0.8295	0.0598	0.2111	1.0171
526	0.8265	0.0595	0.2102	1.0148
527	0.8239	0.0575	0.2103	1.0118
528	0.8227	0.056	0.2113	1.0097
529	0.8206	0.0571	0.2109	1.0082
530	0.8199	0.0561	0.2111	1.0066
531	0.8173	0.0549	0.2117	1.0041
532	0.8156	0.0565	0.2127	1.0034
533	0.8136	0.0549	0.2128	1.001
534	0.8124	0.0544	0.2128	0.9985
535	0.8107	0.0539	0.2138	0.9974
536	0.8091	0.054	0.2136	0.9958
537	0.8068	0.0537	0.2143	0.9941
538	0.8054	0.0523	0.2143	0.993
539	0.8031	0.0524	0.2132	0.9902
540	0.8009	0.0512	0.2144	0.9891
541	0.7987	0.0525	0.2139	0.9886
542	0.7972	0.0519	0.2138	0.987
543	0.7954	0.0517	0.214	0.986
544	0.7937	0.0519	0.2138	0.9845
545	0.7917	0.0521	0.2145	0.9837
546	0.7903	0.0517	0.2143	0.9823
547	0.7894	0.0514	0.2131	0.9804
548	0.7867	0.0517	0.2154	0.9807
549	0.7842	0.0508	0.2142	0.9789
550	0.783	0.0515	0.2136	0.9778
551	0.7805	0.0508	0.2137	0.9765
552	0.7789	0.051	0.2135	0.9755
553	0.7777	0.0504	0.2128	0.9743
554	0.775	0.051	0.2124	0.9732
555	0.7737	0.0508	0.2121	0.9725
556	0.7714	0.0511	0.2115	0.9714
557	0.7696	0.0506	0.2115	0.9701
558	0.7676	0.0507	0.2101	0.9692
559	0.766	0.0497	0.2107	0.9685
560	0.7639	0.0501	0.2098	0.9672
561	0.762	0.0503	0.2086	0.9667
562	0.76	0.0502	0.2075	0.9652
563	0.7589	0.0495	0.2087	0.9653
564	0.7567	0.0488	0.2066	0.9629
565	0.7546	0.049	0.2064	0.9628
566	0.7536	0.0493	0.206	0.9617
567	0.7514	0.0491	0.206	0.9613
568	0.75	0.0496	0.2051	0.9602
569	0.7478	0.0491	0.2051	0.9595
570	0.7457	0.0487	0.2047	0.9584
571	0.7444	0.0493	0.2033	0.9575
572	0.7416	0.0487	0.2028	0.9565
573	0.7408	0.0479	0.2029	0.9555
574	0.7388	0.0489	0.2023	0.9553
575	0.737	0.0488	0.2016	0.954
576	0.7369	0.0483	0.2021	0.9535
577	0.7331	0.0486	0.2007	0.9517
578	0.7316	0.0487	0.201	0.9517
579	0.7316	0.0481	0.2008	0.9506
580	0.7291	0.0489	0.2008	0.9504
581	0.728	0.0477	0.1997	0.9487
582	0.7262	0.0494	0.1986	0.9484
583	0.7241	0.0484	0.1986	0.947
584	0.7224	0.0491	0.1989	0.9475
585	0.72	0.0496	0.1976	0.9464
586	0.7188	0.0488	0.1968	0.9447
587	0.7174	0.0486	0.1969	0.9446
588	0.7153	0.0483	0.196	0.943
589	0.7143	0.0486	0.1954	0.9424
590	0.7115	0.048	0.195	0.9415
591	0.7104	0.0489	0.195	0.9415
592	0.7082	0.0477	0.1943	0.9401
593	0.707	0.0474	0.1941	0.9392
594	0.7051	0.0489	0.1937	0.9392
595	0.7025	0.0489	0.193	0.9383
596	0.7011	0.0483	0.1929	0.9378
597	0.7003	0.0475	0.1925	0.9363
598	0.6981	0.0476	0.1919	0.9355
599	0.697	0.0486	0.1911	0.935
600	0.6946	0.048	0.1914	0.9341
601	0.694	0.0477	0.1899	0.9325
602	0.6915	0.0473	0.1896	0.932
603	0.69	0.047	0.1895	0.9317
604	0.6876	0.0476	0.1893	0.9311
605	0.6863	0.0481	0.189	0.9307
606	0.6853	0.0473	0.1883	0.9295
607	0.6838	0.0482	0.1873	0.9289
608	0.6829	0.0465	0.1878	0.9273
609	0.6809	0.0464	0.1865	0.926
610	0.6789	0.0472	0.1864	0.9261
611	0.6779	0.0474	0.1865	0.9251
612	0.6766	0.0478	0.1864	0.9249
613	0.6747	0.0473	0.1858	0.9235
614	0.6736	0.0473	0.1853	0.9229
615	0.672	0.047	0.1847	0.9217
616	0.6699	0.0472	0.1845	0.9212
617	0.669	0.0473	0.184	0.9204
618	0.6676	0.0478	0.1836	0.9199
619	0.6657	0.0476	0.1829	0.919
620	0.6642	0.0469	0.1829	0.9175
621	0.6636	0.0474	0.182	0.9171
622	0.6614	0.0477	0.1817	0.9167
623	0.6595	0.0469	0.1818	0.9159
624	0.6574	0.0472	0.1812	0.9153
625	0.656	0.0467	0.1804	0.914
626	0.6538	0.0466	0.1795	0.9127
627	0.6535	0.0469	0.18	0.9127
628	0.6512	0.0465	0.1796	0.9123
629	0.6494	0.0473	0.1792	0.9116
630	0.6486	0.0469	0.1792	0.9104
631	0.6467	0.0472	0.1783	0.9094
632	0.6455	0.047	0.1782	0.909
633	0.6449	0.047	0.1779	0.9082
634	0.6429	0.0469	0.177	0.9067
635	0.641	0.046	0.1765	0.9058
636	0.6404	0.0462	0.1756	0.9046
637	0.639	0.0464	0.1767	0.9054
638	0.6366	0.0466	0.1757	0.9038
639	0.6353	0.0471	0.175	0.9032
640	0.6349	0.047	0.1759	0.9033
641	0.6322	0.0472	0.1746	0.9017
642	0.6317	0.0472	0.1751	0.9013
643	0.6304	0.0471	0.1749	0.901
644	0.6282	0.047	0.1739	0.8992
645	0.6271	0.0477	0.1732	0.899
646	0.626	0.0467	0.173	0.8979
647	0.624	0.0473	0.1732	0.8976
648	0.6236	0.0464	0.1729	0.8963
649	0.6224	0.0467	0.1725	0.8963
650	0.6197	0.047	0.1724	0.8953
651	0.6187	0.0471	0.1711	0.8937
652	0.617	0.0469	0.1705	0.8931
653	0.6161	0.0469	0.1696	0.8922
654	0.6146	0.0464	0.1703	0.8918
655	0.6128	0.0464	0.1702	0.8909
656	0.6119	0.047	0.1692	0.8905
657	0.6108	0.0467	0.1687	0.8891
658	0.6087	0.0459	0.1686	0.8889
659	0.6073	0.0465	0.1689	0.8885
660	0.6054	0.0467	0.1681	0.8873
661	0.605	0.0465	0.1672	0.8862
662	0.6031	0.0463	0.1676	0.8855
663	0.6016	0.0468	0.168	0.8856
664	0.6019	0.0474	0.1664	0.8842
665	0.5995	0.0464	0.1676	0.884
666	0.5983	0.0462	0.1669	0.883
667	0.5979	0.0458	0.1664	0.8822
668	0.5953	0.047	0.166	0.8815
669	0.5939	0.0474	0.1658	0.8809
670	0.5926	0.0468	0.1652	0.8797
671	0.5913	0.047	0.1647	0.8792
672	0.5896	0.0459	0.1644	0.8776
673	0.5893	0.046	0.164	0.8768
674	0.5885	0.047	0.1638	0.8765
675	0.5867	0.0464	0.1631	0.8753
676	0.5853	0.0463	0.1631	0.8748
677	0.5828	0.0463	0.1634	0.8746
678	0.582	0.0466	0.1619	0.8729
679	0.5803	0.0468	0.1624	0.873
680	0.5797	0.0463	0.1617	0.8715
681	0.579	0.0469	0.161	0.8713
682	0.5772	0.0457	0.1614	0.8702
683	0.5768	0.0457	0.1616	0.8699
684	0.5762	0.0469	0.1613	0.8689
685	0.5737	0.047	0.1608	0.8683
686	0.5718	0.0462	0.1615	0.868
687	0.571	0.0461	0.161	0.8671
688	0.5704	0.0468	0.1591	0.8657
689	0.5696	0.0472	0.1589	0.8648
690	0.5678	0.0462	0.1592	0.8643
691	0.5661	0.0461	0.1596	0.8642
692	0.5656	0.0464	0.1579	0.8623
693	0.5637	0.0459	0.1584	0.862
694	0.5625	0.0468	0.1587	0.8621
695	0.561	0.0461	0.1583	0.8609
696	0.5607	0.0459	0.1581	0.8602
697	0.5597	0.0463	0.1577	0.8594
698	0.5578	0.0462	0.1574	0.8592
699	0.5582	0.0456	0.157	0.8581
700	0.5564	0.0454	0.157	0.8574

## Sheet: Figure 3c
460	3	3	2	3
461	3	0	3	3
462	3	3	3	3
463	3	3	2	3
464	3	3	3	2
465	3	2	2	3
466	3	3	2	3
467	3	3	3	3
468	3	3	3	3
469	3	4	1	3
470	4	4	3	3
471	3	6	3	3
472	3	6	1	3
473	4	6	1	3
474	4	8	3	4
475	4	8	3	4
476	4	9	3	4
477	4	10	3	5
478	4	11	3	4
479	4	12	3	5
480	4	14	2	5
481	4	17	2	6
482	5	19	2	7
483	4	20	2	7
484	4	24	2	9
485	3	27	2	10
486	3	31	2	10
487	4	35	3	12
488	5	40	2	14
489	3	44	2	15
490	3	51	2	18
491	4	55	2	19
492	4	63	2	23
493	4	72	3	27
494	4	80	3	29
495	4	89	3	33
496	4	100	3	39
497	4	111	3	44
498	4	122	2	50
499	4	139	3	57
500	4	154	3	63
501	4	168	2	70
502	4	186	3	81
503	4	202	3	91
504	4	223	4	102
505	4	247	3	116
506	4	272	4	126
507	4	294	4	145
508	5	323	4	162
509	5	355	3	184
510	5	381	4	200
511	4	415	4	226
512	4	450	4	254
513	5	479	4	274
514	4	521	4	304
515	4	556	4	331
516	4	600	4	367
517	5	647	5	403
518	4	696	5	446
519	5	733	5	472
520	4	793	5	522
521	4	836	5	561
522	5	886	5	609
523	4	959	5	667
524	4	1005	6	719
525	3	1060	6	774
526	4	1122	6	839
527	4	1195	7	890
528	4	1243	6	954
529	4	1323	7	1018
530	5	1371	7	1076
531	4	1443	8	1149
532	4	1520	8	1226
533	4	1575	9	1309
534	4	1649	9	1370
535	4	1720	10	1450
536	3	1788	10	1523
537	4	1865	11	1601
538	4	1941	12	1697
539	3	1987	12	1747
540	4	2078	13	1835
541	4	2149	13	1907
542	3	2214	13	2000
543	3	2291	14	2080
544	3	2371	16	2173
545	3	2407	16	2234
546	3	2518	17	2330
547	3	2570	18	2396
548	3	2601	18	2460
549	4	2681	18	2544
550	3	2759	20	2648
551	3	2840	21	2703
552	3	2882	22	2770
553	3	2963	22	2869
554	3	3022	23	2920
555	3	3085	25	2984
556	3	3149	26	3061
557	3	3228	26	3137
558	3	3244	27	3182
559	2	3306	28	3282
560	2	3352	29	3323
561	3	3414	30	3367
562	3	3452	31	3402
563	4	3518	32	3435
564	2	3578	33	3526
565	2	3581	34	3571
566	2	3640	34	3595
567	4	3645	35	3636
568	4	3708	34	3708
569	2	3755	36	3725
570	2	3777	38	3760
571	2	3801	39	3787
572	2	3830	38	3810
573	2	3845	41	3857
574	2	3875	42	3920
575	2	3903	42	3905
576	2	3909	42	3925
577	2	3932	42	3955
578	2	3989	44	3961
579	2	3963	44	3996
580	2	3968	45	3998
581	2	3968	47	4030
582	3	3995	47	4026
583	3	3972	49	4048
584	1	3975	47	4040
585	3	4008	49	4029
586	3	4008	49	4059
587	3	4001	49	4036
588	1	4024	50	4036
589	3	4025	52	4039
590	3	3968	50	3990
591	3	3984	53	4021
592	3	3977	53	3997
593	3	3976	52	4012
594	1	3950	52	3999
595	3	3970	52	3975
596	3	3966	53	3955
597	1	3941	54	3967
598	1	3909	54	3968
599	3	3957	55	3964
600	3	3906	54	3971
601	3	3890	55	3950
602	3	3811	56	3893
603	1	3836	56	3840
604	1	3811	56	3875
605	1	3801	57	3817
606	1	3800	56	3779
607	3	3739	56	3796
608	3	3698	57	3774
609	1	3698	57	3700
610	1	3682	57	3678
611	1	3625	56	3667
612	1	3616	56	3630
613	1	3560	57	3610
614	1	3560	57	3553
615	1	3535	56	3505
616	1	3477	56	3505
617	2	3419	56	3488
618	2	3383	54	3402
619	2	3396	55	3414
620	2	3333	55	3339
621	2	3276	56	3301
622	3	3271	55	3252
623	3	3240	55	3233
624	2	3192	56	3206
625	2	3153	54	3156
626	3	3106	55	3124
627	2	3085	53	3079
628	2	3062	53	3069
629	2	3009	54	2997
630	2	2977	52	2961
631	2	2944	52	2929
632	2	2884	51	2880
633	2	2862	52	2850
634	2	2813	52	2817
635	2	2773	51	2752
636	2	2755	49	2747
637	2	2700	51	2722
638	0	2677	48	2655
639	2	2638	50	2621
640	2	2613	51	2577
641	2	2565	49	2554
642	2	2525	47	2529
643	2	2476	48	2464
644	2	2440	46	2429
645	2	2433	47	2372
646	2	2383	46	2384
647	2	2338	45	2335
648	2	2300	44	2261
649	2	2277	46	2245
650	2	2237	45	2194
651	2	2203	45	2178
652	2	2171	43	2137
653	2	2118	42	2120
654	2	2101	42	2072
655	2	2050	42	2061
656	4	2033	43	2008
657	2	2009	41	1971
658	2	1967	42	1964
659	2	1943	42	1908
660	0	1904	40	1887
661	2	1878	38	1848
662	2	1831	39	1804
663	2	1815	39	1769
664	2	1761	37	1731
665	2	1738	38	1730
666	2	1723	36	1690
667	2	1685	36	1658
668	2	1666	36	1621
669	2	1627	37	1594
670	2	1601	35	1577
671	2	1568	35	1536
672	2	1538	33	1503
673	2	1512	33	1489
674	2	1490	34	1460
675	2	1461	34	1428
676	2	1423	34	1410
677	0	1405	30	1362
678	2	1385	33	1355
679	2	1358	33	1324
680	2	1334	29	1302
681	2	1295	31	1269
682	2	1281	29	1250
683	2	1275	29	1222
684	2	1247	32	1210
685	2	1206	30	1196
686	2	1189	28	1160
687	2	1172	30	1140
688	2	1150	28	1112
689	2	1127	28	1089
690	2	1105	26	1074
691	2	1080	26	1055
692	0	1063	26	1034
693	2	1037	26	1011
694	0	1024	27	1000
695	2	999	24	969
696	2	980	24	961
697	0	962	25	937
698	2	943	25	915
699	0	925	22	901
700	-3	910	25	880
701	2	898	22	861
702	2	866	22	845
703	2	849	22	816
704	0	833	22	802
705	2	823	22	796
706	0	801	22	779
707	2	777	22	751
708	0	766	22	736
709	2	743	19	713
710	2	727	19	701
711	2	713	19	681
712	2	697	19	667
713	2	674	18	650
714	2	666	18	633
715	2	647	18	630
716	2	633	18	608
717	2	625	18	594
718	2	604	18	577
719	2	584	15	563
720	2	581	15	548
721	2	565	15	538
722	2	555	15	527
723	2	542	15	518
724	2	527	15	504
725	0	512	15	493
726	2	506	15	483
727	2	497	15	474
728	2	484	13	464
729	2	471	15	453
730	2	467	13	451
731	2	459	13	438
732	2	450	13	426
733	2	444	14	424
734	2	427	14	411
735	0	420	14	400
736	2	412	14	389
737	2	401	14	383
738	2	396	12	369
739	2	384	12	361
740	2	374	12	355
741	2	368	12	349
742	2	358	12	341
743	2	352	10	326
744	0	340	13	323
745	3	335	10	315
746	3	331	10	307
747	0	313	13	302
748	3	309	11	295
749	3	303	11	288
750	2	298	11	283
751	2	288	11	276
752	2	282	11	267
753	2	281	11	262
754	2	272	11	259
755	2	267	11	252
756	0	262	9	241
757	2	253	9	240
758	2	246	12	236
759	2	240	9	229
760	2	235	9	223
761	2	233	9	216
762	2	225	9	215
763	2	222	9	208
764	2	215	9	200
765	2	211	9	199
766	2	204	10	191
767	2	200	9	191
768	2	197	10	183
769	2	189	6	181
770	2	187	6	173
771	0	181	7	171
772	2	176	10	167
773	0	175	10	165
774	2	174	7	157
775	3	165	7	158
776	3	163	7	153
777	3	161	7	148
778	4	157	7	146
779	4	151	7	141
780	4	149	11	142
781	4	143	7	135
782	4	145	7	134
783	4	139	7	131
784	4	136	8	129
785	4	130	8	127
786	4	128	11	121
787	4	128	8	118
788	0	122	8	115
789	4	120	8	112
790	4	121	8	111
791	4	115	8	112
792	4	116	8	105
793	4	109	4	103
794	4	105	8	99
795	4	107	8	96
796	4	104	9	97
797	4	101	9	94
798	4	97	9	91
799	4	95	4	92
800	4	92	9	88

## Sheet: Figure 3d
749.998	0.01236	0.00797	0.01039	0.00744	0.00917	0.0036	0.00646	0.00339	0.00543
749.003	0.01094	0.00854	0.00874	0.006	0.00815	0.00354	0.0051	0.00192	0.00511
748.008	0.01241	0.01082	0.01002	0.00754	0.00939	0.0045	0.0073	0.00449	0.00709
747.013	0.01136	0.00932	0.00835	0.00718	0.00863	0.00499	0.00659	0.00286	0.00595
746.017	0.01275	0.00921	0.0104	0.00786	0.00831	0.00416	0.00796	0.00476	0.00607
744.986	0.01464	0.00879	0.00992	0.00677	0.00833	0.00539	0.00794	0.00364	0.00682
743.99	0.01135	0.00778	0.00942	0.00627	0.00811	0.00509	0.00512	0.00213	0.00538
742.993	0.01355	0.01111	0.01134	0.00844	0.01107	0.00555	0.00827	0.00461	0.00765
741.996	0.01348	0.00997	0.01006	0.00807	0.00881	0.00391	0.007	0.00357	0.00547
740.999	0.01407	0.00911	0.00904	0.00706	0.00983	0.00564	0.00658	0.0035	0.00664
740.001	0.01377	0.01075	0.00991	0.00743	0.01027	0.00476	0.00682	0.00409	0.00592
739.003	0.01304	0.00898	0.00908	0.00738	0.00905	0.00446	0.00656	0.00309	0.00608
738.005	0.01422	0.01106	0.00927	0.00799	0.00929	0.00489	0.00588	0.00425	0.00671
737.006	0.0145	0.01065	0.0106	0.00759	0.00956	0.00555	0.00754	0.00484	0.00499
736.007	0.01458	0.01061	0.01192	0.00749	0.00968	0.00503	0.00767	0.00459	0.00734
735.007	0.014	0.01013	0.00922	0.00615	0.00922	0.00404	0.00642	0.00328	0.00598
734.008	0.01543	0.01021	0.00939	0.00674	0.0096	0.00402	0.00681	0.00388	0.00589
733.008	0.01526	0.0104	0.01036	0.00641	0.0091	0.0044	0.00705	0.00418	0.00552
732.007	0.01589	0.01106	0.00999	0.00686	0.00949	0.00301	0.00735	0.00384	0.00588
731.006	0.01696	0.01199	0.01085	0.00931	0.00944	0.00472	0.00676	0.00421	0.00584
730.005	0.01662	0.01267	0.01116	0.00782	0.00973	0.00423	0.00669	0.00392	0.00627
729.004	0.018	0.01181	0.01125	0.00921	0.01042	0.0064	0.00822	0.00468	0.00809
728.002	0.01712	0.01117	0.0104	0.00742	0.00942	0.00415	0.00693	0.00516	0.0057
727	0.01589	0.01087	0.00911	0.00579	0.00812	0.00308	0.00643	0.00219	0.0052
725.997	0.01973	0.0129	0.01168	0.00894	0.01015	0.00436	0.00714	0.00461	0.00616
724.994	0.01793	0.01259	0.00982	0.00774	0.00855	0.00471	0.00614	0.00384	0.00654
723.991	0.01903	0.01284	0.00949	0.0068	0.00956	0.00374	0.00611	0.00388	0.00528
722.987	0.01897	0.01202	0.01108	0.00642	0.00849	0.00358	0.00529	0.00293	0.00485
721.983	0.021	0.015	0.01153	0.00879	0.01014	0.00364	0.00648	0.00366	0.00646
721.015	0.02204	0.01433	0.01258	0.0078	0.00919	0.00358	0.00739	0.0034	0.00748
720.01	0.02216	0.0143	0.01172	0.00746	0.00921	0.00375	0.00542	0.00345	0.00538
719.005	0.02233	0.01488	0.0118	0.00773	0.00939	0.00401	0.00745	0.0037	0.00606
718	0.02319	0.01445	0.01153	0.00775	0.0094	0.00294	0.00647	0.00326	0.00533
716.995	0.02383	0.01495	0.01159	0.00798	0.00931	0.00339	0.00593	0.0021	0.00537
715.989	0.0257	0.01614	0.01289	0.00922	0.00996	0.00361	0.00685	0.00355	0.00594
714.982	0.02619	0.01589	0.01225	0.0088	0.00976	0.00435	0.00648	0.00364	0.00589
714.012	0.02672	0.01664	0.01233	0.00774	0.00964	0.00421	0.00598	0.00432	0.00518
713.005	0.0275	0.01771	0.01277	0.00851	0.00841	0.00411	0.00594	0.00449	0.00558
711.998	0.0292	0.0181	0.0133	0.0084	0.01001	0.0045	0.00731	0.0033	0.00558
710.99	0.02906	0.0178	0.01237	0.00758	0.00942	0.00317	0.00592	0.00213	0.00524
709.982	0.03256	0.01926	0.01372	0.00964	0.01093	0.00479	0.00726	0.00334	0.00519
709.01	0.03419	0.01987	0.01411	0.00833	0.01036	0.00328	0.0064	0.00247	0.00455
708.001	0.03498	0.02051	0.01257	0.00921	0.00922	0.00324	0.00541	0.00241	0.00498
706.992	0.03636	0.022	0.01323	0.00934	0.0098	0.00472	0.00663	0.00326	0.00626
705.983	0.03847	0.02245	0.0155	0.00955	0.01021	0.00378	0.00664	0.00275	0.00522
705.009	0.04152	0.02255	0.01389	0.0087	0.00976	0.00283	0.00561	0.00127	0.00454
703.999	0.04394	0.02554	0.01704	0.0097	0.01014	0.00515	0.00603	0.00395	0.00575
702.989	0.04741	0.02576	0.01648	0.01074	0.01088	0.00517	0.0067	0.00345	0.00525
702.015	0.05045	0.0286	0.01576	0.01058	0.01148	0.00473	0.00677	0.00414	0.00549
701.004	0.05224	0.02903	0.0162	0.0098	0.01011	0.00437	0.00662	0.00233	0.00422
699.992	0.05599	0.03118	0.01783	0.01061	0.01063	0.00474	0.00605	0.00203	0.00462
699.017	0.06005	0.03251	0.01927	0.01158	0.01061	0.00498	0.00538	0.00332	0.00686
698.005	0.06575	0.0361	0.01963	0.01233	0.01311	0.00555	0.00728	0.00376	0.0067
696.993	0.07149	0.03992	0.02213	0.01356	0.01219	0.00545	0.00691	0.005	0.00638
696.017	0.07533	0.03973	0.02107	0.01349	0.01148	0.00493	0.00776	0.00323	0.00419
695.004	0.08137	0.0436	0.02383	0.01284	0.0121	0.0056	0.00617	0.00172	0.00488
693.991	0.08944	0.04805	0.02458	0.01591	0.01324	0.00608	0.00667	0.00283	0.00597
693.013	0.0966	0.05231	0.02651	0.01662	0.01471	0.00641	0.00711	0.00302	0.00559
691.999	0.10245	0.05551	0.02721	0.01578	0.01435	0.00535	0.00761	0.00225	0.0051
690.985	0.11362	0.06078	0.02948	0.01752	0.01496	0.00763	0.00775	0.00398	0.00606
690.007	0.12157	0.0634	0.03084	0.01834	0.01529	0.00668	0.00662	0.00352	0.0043
688.992	0.13062	0.07005	0.03238	0.01905	0.01589	0.00633	0.00409	0.00284	0.00452
688.013	0.1412	0.07467	0.03504	0.01952	0.01558	0.00586	0.00711	0.0012	0.00438
686.998	0.1526	0.08083	0.03671	0.01962	0.01651	0.00574	0.00594	0.00303	0.00501
685.982	0.1643	0.08616	0.03925	0.02121	0.01717	0.00525	0.00485	0.000549492	0.00398
685.002	0.17912	0.09385	0.04282	0.0243	0.02013	0.00779	0.00682	0.0027	0.00504
683.986	0.19112	0.10094	0.04625	0.02569	0.02053	0.0083	0.00685	0.00243	0.00483
683.005	0.20454	0.10857	0.04999	0.02895	0.02256	0.0097	0.00867	0.00477	0.00597
681.988	0.21948	0.11504	0.051	0.02908	0.02207	0.00832	0.00768	0.00254	0.00451
681.007	0.2351	0.12346	0.05576	0.03144	0.02456	0.01104	0.00844	0.0035	0.00484
679.99	0.24852	0.12998	0.05913	0.03259	0.0253	0.01007	0.00687	0.00246	0.00451
679.008	0.26042	0.13664	0.06308	0.03494	0.02676	0.01089	0.00792	0.003	0.00478
677.99	0.2699	0.14126	0.06321	0.03491	0.02576	0.00999	0.00659	0.000245779	0.0035
677.007	0.28193	0.15045	0.06783	0.03792	0.02832	0.01137	0.00692	0.00101	0.00334
675.988	0.29618	0.15763	0.07217	0.03907	0.02956	0.01289	0.00795	0.00225	0.00422
675.006	0.30569	0.16429	0.07441	0.04266	0.0306	0.01247	0.00791	0.00317	0.00607
673.986	0.31694	0.17151	0.0786	0.04361	0.0326	0.0148	0.00894	0.00255	0.00593
673.003	0.3241	0.17461	0.07988	0.04447	0.03281	0.01548	0.00808	0.00273	0.00419
671.982	0.33356	0.18176	0.0848	0.04943	0.03847	0.01791	0.01148	0.00373	0.00578
670.998	0.33801	0.1862	0.08655	0.05106	0.03782	0.01677	0.00994	0.00362	0.00657
670.014	0.34078	0.18942	0.08949	0.05357	0.0413	0.01711	0.01124	0.00311	0.00685
668.993	0.34598	0.19256	0.09217	0.05541	0.04189	0.01953	0.01131	0.00403	0.00549
668.008	0.34996	0.19719	0.09691	0.05854	0.04315	0.02003	0.01153	0.0034	0.00564
666.986	0.35288	0.19849	0.09787	0.05977	0.04419	0.02269	0.0129	0.00549	0.00618
666	0.34974	0.19822	0.09979	0.06038	0.04508	0.02105	0.0115	0.00321	0.00512
665.015	0.34922	0.20112	0.10167	0.06207	0.04833	0.0216	0.01068	0.00351	0.00437
663.992	0.34706	0.20278	0.10294	0.06465	0.04858	0.02351	0.01304	0.00391	0.00624
663.006	0.3439	0.20359	0.10475	0.06662	0.0495	0.02455	0.01163	0.00296	0.00502
661.982	0.34283	0.20247	0.10634	0.06728	0.05074	0.02463	0.01157	0.00279	0.00449
660.995	0.34085	0.20523	0.10963	0.07114	0.05331	0.02602	0.01323	0.00371	0.00604
660.008	0.33674	0.20319	0.11036	0.07068	0.05465	0.02825	0.01329	0.005	0.00576
658.984	0.33097	0.20184	0.1112	0.07139	0.05431	0.02659	0.01286	0.0018	0.00416
657.996	0.33056	0.2037	0.11479	0.07385	0.05828	0.03014	0.01568	0.00506	0.00553
657.008	0.32445	0.20263	0.1146	0.07432	0.0595	0.03052	0.01353	0.00316	0.00546
655.982	0.3211	0.19995	0.11405	0.0758	0.05969	0.03195	0.01347	0.00389	0.00527
654.994	0.31583	0.19986	0.11506	0.07996	0.06129	0.03221	0.01468	0.00333	0.00549
654.005	0.31065	0.19905	0.1173	0.08117	0.06242	0.0335	0.01408	0.00341	0.00408
653.015	0.30473	0.19742	0.1167	0.08043	0.06398	0.03567	0.01507	0.00315	0.00463
651.989	0.29835	0.19656	0.11912	0.08429	0.06522	0.03686	0.01642	0.00399	0.00568
650.999	0.2965	0.19577	0.12053	0.08564	0.06769	0.0397	0.01769	0.00464	0.00677
650.009	0.29042	0.19302	0.11951	0.08537	0.06985	0.03723	0.01714	0.00336	0.00525
649.018	0.28436	0.19234	0.12052	0.08647	0.06954	0.03876	0.01687	0.00306	0.00621
647.991	0.28109	0.18976	0.1208	0.08703	0.07118	0.04149	0.01889	0.00435	0.00552
647	0.27373	0.18568	0.11973	0.08746	0.07054	0.04201	0.01706	0.00319	0.00355
646.008	0.27039	0.18577	0.12158	0.0898	0.07327	0.04338	0.01932	0.00305	0.00713
645.017	0.26493	0.18523	0.1219	0.08949	0.07436	0.04302	0.01903	0.00364	0.00521
643.988	0.2615	0.18083	0.12318	0.09125	0.07476	0.04436	0.0191	0.00256	0.00432
642.996	0.25895	0.18033	0.12292	0.09172	0.07555	0.04539	0.02079	0.00361	0.00649
642.003	0.25496	0.17739	0.12262	0.09228	0.07587	0.04606	0.02064	0.00297	0.00507
641.01	0.25019	0.17682	0.12319	0.0937	0.07798	0.04734	0.02031	0.00302	0.00447
640.017	0.24722	0.17535	0.12296	0.09503	0.0788	0.05	0.02288	0.00405	0.00637
638.987	0.24364	0.17262	0.12461	0.09461	0.08016	0.04944	0.02151	0.00294	0.00585
637.993	0.24121	0.17005	0.12314	0.09589	0.0786	0.05004	0.02099	0.00275	0.00412
636.999	0.24062	0.17058	0.12265	0.09614	0.08185	0.05079	0.02278	0.00326	0.00454
636.005	0.23798	0.16888	0.12362	0.09481	0.08272	0.05162	0.02194	0.00284	0.0044
635.011	0.23654	0.16877	0.12353	0.09631	0.08207	0.05261	0.02285	0.00337	0.00381
634.016	0.23631	0.16807	0.12175	0.09537	0.08118	0.05083	0.02193	0.00283	0.00412
632.984	0.23439	0.16645	0.12183	0.09543	0.08177	0.05137	0.02137	0.00286	0.00472
631.989	0.23666	0.16634	0.12078	0.09497	0.08112	0.05073	0.02272	0.00211	0.00376
630.993	0.23704	0.16611	0.12074	0.0942	0.0817	0.0518	0.02299	0.00337	0.00505
629.997	0.23619	0.16451	0.11948	0.09366	0.08014	0.05049	0.02256	0.00255	0.00316
629.001	0.23816	0.16383	0.12077	0.09371	0.08052	0.05237	0.02289	0.00303	0.00495
628.004	0.23811	0.16452	0.11831	0.09302	0.08015	0.05038	0.02155	0.000946127	0.00225
627.008	0.24082	0.16508	0.1189	0.09379	0.08016	0.05073	0.02127	0.00289	0.00394
626.011	0.24181	0.16323	0.11821	0.09186	0.07898	0.05034	0.02139	0.00207	0.00347
625.013	0.24428	0.16558	0.11871	0.09265	0.07912	0.05117	0.02179	0.00249	0.00394
624.016	0.24894	0.1654	0.11645	0.09233	0.07798	0.04892	0.02105	0.000515644	0.00293
623.018	0.25164	0.16813	0.1188	0.09121	0.08146	0.05174	0.02413	0.0029	0.00503
621.983	0.25494	0.16611	0.11549	0.09112	0.07805	0.05019	0.02131	0.00178	0.00432
620.984	0.25551	0.1664	0.11576	0.09178	0.07738	0.05014	0.02241	0.0022	0.00506
619.986	0.25665	0.16699	0.11557	0.09077	0.07616	0.04775	0.02151	0.00146	0.00381
618.987	0.2603	0.16716	0.11482	0.08771	0.0744	0.04751	0.02099	0.00116	0.00229
617.988	0.26202	0.16691	0.11397	0.08662	0.07505	0.04523	0.01957	0.000540421	0.00166
616.988	0.26468	0.16955	0.1143	0.08875	0.07588	0.04723	0.02039	0.00104	0.00285
615.988	0.26675	0.16913	0.11401	0.08652	0.07457	0.0453	0.01875	0.000469592	0.00184
614.988	0.26795	0.16988	0.11371	0.08698	0.07353	0.04605	0.02022	0.000371597	0.00241
613.988	0.26646	0.16774	0.11202	0.08564	0.07069	0.04334	0.01848	-0.00209	0.000917798
612.988	0.26878	0.16888	0.11218	0.08492	0.07219	0.04395	0.01941	-6.00513e-05	0.00172
611.987	0.26828	0.16847	0.1123	0.08403	0.07252	0.0438	0.01882	0.000156095	0.0015
610.986	0.26667	0.1697	0.11252	0.08374	0.07085	0.04272	0.01805	0.000879927	0.00169
609.984	0.26441	0.16756	0.1107	0.08161	0.06968	0.04187	0.01754	-0.000883831	0.00136
608.982	0.26465	0.16765	0.11005	0.08314	0.06937	0.04148	0.01762	0.000710218	0.00176
608.018	0.26056	0.16647	0.10923	0.08088	0.06744	0.04029	0.01728	-0.000856808	0.00177
607.016	0.2589	0.16529	0.10951	0.08048	0.06781	0.04003	0.01742	9.88855e-06	0.00195
606.013	0.25544	0.16455	0.10874	0.08038	0.06801	0.04033	0.01755	-0.000402858	0.00174
605.01	0.25025	0.16293	0.10684	0.07946	0.06578	0.03905	0.01688	-0.000813042	0.00084683
604.007	0.24551	0.16151	0.10672	0.07916	0.06533	0.03872	0.0157	0.000454614	0.00107
603.004	0.24181	0.15922	0.10529	0.07697	0.06511	0.03763	0.01599	-0.00158	0.000882131
602.001	0.23446	0.15516	0.10377	0.07602	0.06223	0.03642	0.01422	-0.0023	-5.063e-05
600.997	0.23008	0.15358	0.10279	0.07632	0.06233	0.03597	0.01447	-0.00139	0.000165702
599.993	0.22513	0.15109	0.10266	0.07624	0.06394	0.03657	0.01557	-0.00119	0.00136
598.989	0.21829	0.14861	0.1012	0.07469	0.06222	0.03614	0.01432	-0.00108	0.00106
597.984	0.21346	0.14624	0.10016	0.07375	0.06133	0.03416	0.0141	-0.000388995	0.000604651
597.016	0.20787	0.14419	0.09986	0.07268	0.06102	0.03541	0.01448	-0.000997276	0.000851058
596.011	0.20238	0.1417	0.098	0.07166	0.06055	0.03416	0.01415	-0.00101	0.00107
595.006	0.19691	0.13828	0.0976	0.07214	0.06108	0.03477	0.01495	-0.000760588	0.00133
594	0.1903	0.13647	0.09562	0.07121	0.05999	0.0334	0.01378	-0.00135	0.00104
592.995	0.18474	0.13343	0.09395	0.06881	0.05761	0.03277	0.01333	-0.00213	0.000154696
591.988	0.17979	0.12994	0.09212	0.06739	0.05594	0.03146	0.01178	-0.00237	-0.0016
590.982	0.17351	0.12689	0.09152	0.06764	0.05777	0.03239	0.01255	-0.00123	-1.78092e-05
590.013	0.1698	0.12436	0.08951	0.06547	0.05661	0.03025	0.01344	-0.00356	0.000184787
589.006	0.16457	0.12247	0.08824	0.06527	0.05706	0.03179	0.01313	-0.00145	0.000162491
587.999	0.15952	0.11831	0.08656	0.0641	0.05491	0.03043	0.01213	-0.0027	-0.000135414
586.991	0.15405	0.11475	0.08517	0.06374	0.05402	0.02995	0.01215	-0.00262	0.00069741
585.984	0.15075	0.11382	0.08278	0.06244	0.05363	0.03006	0.01182	-0.00202	0.00019929
585.013	0.14587	0.11111	0.08326	0.06131	0.05336	0.02938	0.01297	-0.000774439	0.00111
584.005	0.1412	0.1078	0.08068	0.05978	0.05122	0.02792	0.0106	-0.00185	0.000569891
582.996	0.13691	0.10532	0.08032	0.05997	0.05179	0.02862	0.01253	-0.00169	0.00132
581.988	0.13293	0.10285	0.07813	0.05779	0.04971	0.02798	0.01121	-0.00185	0.000963794
581.016	0.12887	0.10019	0.07422	0.05646	0.04911	0.02641	0.0113	-0.00277	0.000119144
580.007	0.12439	0.09736	0.07339	0.05562	0.04755	0.0253	0.01135	-0.00212	0.000358643
578.998	0.12169	0.09538	0.07142	0.05352	0.04662	0.02539	0.01036	-0.00211	-0.000322109
577.988	0.11973	0.09346	0.07163	0.0532	0.04643	0.02561	0.01119	-0.00103	0.000689787
577.015	0.11504	0.09177	0.06977	0.05155	0.04517	0.02395	0.01066	-0.00178	5.75483e-05
576.005	0.11097	0.08702	0.06657	0.0506	0.04359	0.02209	0.00922	-0.00285	-0.00129
574.995	0.10925	0.08683	0.06652	0.05067	0.04425	0.02408	0.0112	-0.00149	0.00124
573.984	0.10619	0.08351	0.06577	0.04859	0.04233	0.02302	0.01034	-0.0014	0.00028572
573.011	0.10397	0.08317	0.06458	0.048	0.04282	0.02296	0.01046	-0.001	0.000921274
571.999	0.10195	0.08115	0.06279	0.04715	0.04102	0.02296	0.01054	-0.0011	0.00142
570.988	0.09971	0.07864	0.06164	0.04527	0.04062	0.02206	0.01043	-0.00125	0.00112
570.014	0.09635	0.07628	0.06011	0.04563	0.04096	0.02162	0.0101	-0.000856188	0.00187
569.002	0.09431	0.07559	0.05917	0.04428	0.0397	0.02082	0.01048	-0.000290447	0.00198
567.99	0.09198	0.07415	0.05813	0.04264	0.03834	0.02002	0.01032	-0.000928623	0.0025
567.015	0.08967	0.07191	0.05669	0.04303	0.03845	0.01943	0.01007	-0.000862905	0.00174
566.002	0.08767	0.07159	0.05587	0.04151	0.03741	0.02049	0.01067	-0.000168123	0.00221
564.989	0.08566	0.06815	0.05419	0.04035	0.03673	0.01949	0.01009	-0.00040503	0.00178
564.013	0.0841	0.06825	0.0531	0.04108	0.03617	0.01909	0.01008	-0.000508827	0.003
563	0.08217	0.06603	0.05248	0.03913	0.03608	0.01855	0.01107	-4.53498e-05	0.00244
561.986	0.08054	0.0665	0.05187	0.03903	0.03536	0.01903	0.01121	0.000888175	0.00267
561.01	0.07829	0.06333	0.05098	0.03784	0.0345	0.01908	0.01078	0.000641851	0.00304
559.996	0.07644	0.06171	0.05067	0.0375	0.03377	0.01684	0.01057	0.000570461	0.00281
558.981	0.07546	0.06189	0.04881	0.03652	0.03422	0.01813	0.01148	0.00226	0.00422
558.004	0.0733	0.06031	0.04789	0.03502	0.03368	0.01806	0.01107	0.00202	0.00436
556.99	0.07057	0.05719	0.04709	0.03376	0.03145	0.01648	0.01039	0.00123	0.00348
556.012	0.07004	0.05737	0.04687	0.03479	0.03206	0.01783	0.01108	0.00195	0.00462
554.997	0.06851	0.05532	0.0446	0.03355	0.03121	0.01606	0.0108	0.00173	0.00443
554.019	0.06598	0.05456	0.04393	0.03294	0.03147	0.01667	0.01133	0.00275	0.00484
553.003	0.06485	0.05415	0.04349	0.03149	0.03086	0.01574	0.01132	0.00237	0.00477
551.987	0.06295	0.05221	0.04247	0.03185	0.03124	0.01633	0.01058	0.00263	0.0056
551.008	0.06083	0.05029	0.04131	0.03083	0.02979	0.01498	0.01084	0.0019	0.00512
549.992	0.05946	0.04957	0.04089	0.03018	0.02993	0.01547	0.01177	0.00292	0.00559
549.012	0.05856	0.04808	0.03989	0.02955	0.02908	0.01586	0.01116	0.00325	0.00547
547.995	0.05727	0.04761	0.04018	0.0296	0.02912	0.01558	0.01238	0.00409	0.00678
547.016	0.05582	0.0461	0.03865	0.02897	0.02857	0.01502	0.01145	0.00352	0.00623
545.998	0.05404	0.0453	0.03889	0.02924	0.02796	0.01505	0.01189	0.00431	0.00727
545.018	0.05242	0.04416	0.03744	0.02821	0.02793	0.01467	0.01189	0.00453	0.00705
544	0.05195	0.04344	0.03678	0.02771	0.0278	0.01464	0.01181	0.0042	0.00681
542.982	0.05051	0.04316	0.03631	0.02724	0.02756	0.01449	0.0126	0.00542	0.00755
542.001	0.04913	0.0413	0.03569	0.02643	0.02715	0.01434	0.01246	0.00461	0.00746
540.983	0.04761	0.04068	0.03502	0.02714	0.02665	0.01437	0.01209	0.00447	0.00785
540.002	0.04613	0.03976	0.03436	0.02597	0.02614	0.01441	0.01197	0.00458	0.00769
538.982	0.04635	0.03956	0.0345	0.02601	0.02618	0.01442	0.0125	0.0053	0.00833
538.001	0.04616	0.03843	0.03355	0.02501	0.02603	0.01425	0.01279	0.00561	0.00838
536.981	0.04508	0.03828	0.03304	0.02467	0.02581	0.01413	0.01319	0.00522	0.00849
535.999	0.04331	0.03652	0.03171	0.0245	0.02477	0.01357	0.01278	0.00569	0.00874
535.017	0.04273	0.03645	0.03186	0.02421	0.0251	0.01469	0.01303	0.00609	0.00838
533.997	0.0411	0.03447	0.03064	0.02232	0.02422	0.0129	0.01245	0.00518	0.00768
533.014	0.04155	0.03473	0.03107	0.02369	0.02467	0.01381	0.0134	0.00557	0.00891
531.993	0.04049	0.03434	0.03122	0.0236	0.02473	0.014	0.01326	0.00614	0.00911
531.01	0.03932	0.03371	0.03078	0.02252	0.02425	0.01361	0.01525	0.00652	0.00921
529.989	0.03971	0.03291	0.03003	0.02244	0.02457	0.01338	0.01366	0.00687	0.00928
529.005	0.03836	0.03242	0.02856	0.02179	0.02348	0.01308	0.01304	0.00647	0.0095
527.983	0.03831	0.03175	0.02896	0.02254	0.0246	0.01374	0.01347	0.00665	0.00988
526.999	0.03708	0.03148	0.02837	0.02177	0.02338	0.01321	0.01362	0.00685	0.0105
526.015	0.03723	0.03083	0.02828	0.02133	0.02307	0.01335	0.0139	0.00733	0.00976
524.993	0.03653	0.03002	0.02816	0.02145	0.02279	0.01387	0.01402	0.00701	0.01001
524.008	0.03729	0.03084	0.0284	0.02202	0.02379	0.01383	0.0142	0.00774	0.01113
522.985	0.03598	0.02936	0.02648	0.0196	0.02266	0.01241	0.01344	0.00652	0.01048
522	0.03615	0.02891	0.02717	0.01979	0.02271	0.01314	0.01395	0.00766	0.01032
521.015	0.03467	0.02783	0.02551	0.01867	0.02155	0.01198	0.0128	0.00632	0.0099
519.991	0.03485	0.02831	0.02568	0.01988	0.02166	0.01281	0.01386	0.00762	0.0103
519.006	0.03466	0.0283	0.0255	0.019	0.02181	0.01233	0.01347	0.00719	0.01037
517.982	0.03479	0.02858	0.02566	0.01883	0.02226	0.01307	0.01421	0.00793	0.01155
516.995	0.03369	0.02712	0.02502	0.01913	0.02118	0.01233	0.01344	0.00705	0.01019
516.009	0.03327	0.02748	0.02497	0.0193	0.02163	0.01229	0.01359	0.00778	0.01129
514.984	0.0337	0.02733	0.02507	0.01965	0.02141	0.01276	0.01399	0.00788	0.01101
513.998	0.03367	0.02671	0.02467	0.01934	0.02162	0.01226	0.01411	0.00804	0.01129
513.01	0.03366	0.02735	0.02484	0.01864	0.02172	0.01281	0.0146	0.00848	0.01212
511.985	0.03378	0.02693	0.02566	0.01875	0.02219	0.01241	0.01447	0.00856	0.01143
510.998	0.03306	0.02701	0.02473	0.01775	0.0219	0.01295	0.01416	0.00854	0.01178
510.01	0.03286	0.0266	0.02388	0.01834	0.02128	0.01254	0.01508	0.00841	0.01165
508.984	0.0333	0.02561	0.02338	0.01816	0.02102	0.0123	0.01461	0.00812	0.0121
507.996	0.03288	0.02537	0.02403	0.0186	0.02179	0.01255	0.01535	0.00862	0.01146
507.008	0.0337	0.02647	0.02407	0.01806	0.02126	0.01288	0.01518	0.00823	0.0122
505.981	0.03202	0.02548	0.02411	0.01751	0.02085	0.0123	0.01475	0.009	0.01231
504.992	0.03359	0.02587	0.02359	0.01811	0.02058	0.01246	0.0148	0.00835	0.01136
504.003	0.03333	0.02641	0.0238	0.01825	0.02117	0.01301	0.0156	0.00892	0.01208
503.014	0.03251	0.02553	0.02372	0.01816	0.02171	0.01191	0.01528	0.00886	0.01185
501.987	0.0332	0.0256	0.0242	0.01887	0.02198	0.01277	0.01586	0.01003	0.01272
500.997	0.03277	0.02618	0.02388	0.01843	0.02143	0.01285	0.01603	0.01011	0.01254
500.008	0.03216	0.02502	0.0231	0.01843	0.02151	0.01302	0.01554	0.00953	0.01255
499.018	0.0318	0.02448	0.02361	0.01687	0.02136	0.01228	0.01562	0.00849	0.01183
497.989	0.033	0.02548	0.02391	0.01715	0.02236	0.01337	0.01619	0.01049	0.01264
496.999	0.03226	0.0251	0.0234	0.01758	0.02117	0.01397	0.01549	0.00983	0.01282
496.008	0.03253	0.02468	0.02367	0.01817	0.02161	0.01316	0.01637	0.00984	0.01328
495.017	0.03124	0.02415	0.02318	0.01801	0.02134	0.01345	0.01566	0.00953	0.01291
493.988	0.03279	0.02495	0.02412	0.01807	0.02162	0.01395	0.01765	0.01048	0.01388
492.997	0.03147	0.02421	0.02337	0.01649	0.02145	0.01318	0.01649	0.01001	0.013
492.006	0.03193	0.02426	0.02317	0.01727	0.02152	0.01447	0.01645	0.01017	0.01345
491.014	0.03123	0.02425	0.0227	0.01767	0.02119	0.01324	0.01647	0.00944	0.01361
489.984	0.03113	0.02454	0.02314	0.01821	0.02176	0.01371	0.01683	0.01045	0.01372
488.992	0.03122	0.02331	0.02289	0.0167	0.02167	0.01314	0.01693	0.01057	0.01324
488	0.0305	0.02361	0.02282	0.01688	0.02176	0.01328	0.01673	0.01026	0.01323
487.007	0.02945	0.02286	0.02192	0.01611	0.02052	0.01274	0.01624	0.00896	0.01278
486.015	0.02973	0.0235	0.02234	0.01746	0.02174	0.01301	0.01686	0.00981	0.01358
484.984	0.03011	0.02348	0.0228	0.01691	0.02178	0.01337	0.01699	0.01083	0.01351
483.991	0.02972	0.02332	0.02246	0.01713	0.0214	0.01324	0.0168	0.01036	0.01382
482.998	0.02913	0.02405	0.02226	0.01757	0.02088	0.01312	0.01651	0.00962	0.01488
482.004	0.02842	0.02322	0.02237	0.01754	0.02122	0.01346	0.0167	0.01017	0.01387
481.011	0.0294	0.02311	0.02251	0.01706	0.02185	0.01411	0.01718	0.01012	0.01436
480.017	0.02983	0.02306	0.02258	0.01767	0.02224	0.01355	0.01755	0.01129	0.01483
478.984	0.02774	0.02145	0.02157	0.0163	0.02094	0.01274	0.01677	0.01028	0.01404
477.99	0.02794	0.02264	0.02212	0.01661	0.02187	0.01389	0.01761	0.01032	0.01423
476.996	0.02817	0.02101	0.0216	0.0162	0.02083	0.01247	0.01736	0.00992	0.01366
476.001	0.02815	0.02147	0.02264	0.01739	0.02193	0.01397	0.01794	0.01095	0.01457
475.006	0.02847	0.02122	0.02178	0.01634	0.02103	0.01351	0.0177	0.00977	0.01445
474.011	0.02754	0.02135	0.02219	0.01722	0.02222	0.01407	0.01866	0.01089	0.0151
473.016	0.02706	0.02149	0.02158	0.01688	0.02186	0.01349	0.0176	0.01164	0.01465
471.983	0.02785	0.02129	0.02188	0.01671	0.02179	0.01373	0.01777	0.01171	0.01523
470.987	0.02717	0.02122	0.02146	0.01678	0.02136	0.01328	0.0192	0.01142	0.01501
469.991	0.02657	0.02053	0.02131	0.01611	0.02127	0.01351	0.01804	0.01063	0.0151
468.995	0.02693	0.02068	0.02188	0.0161	0.0216	0.01424	0.01837	0.01138	0.01541
467.999	0.02611	0.02108	0.02166	0.01676	0.02139	0.01427	0.01989	0.01162	0.01542
467.003	0.02617	0.02164	0.02203	0.01691	0.02213	0.01449	0.01859	0.01179	0.01592
466.006	0.02625	0.02059	0.02132	0.01646	0.02252	0.01395	0.01856	0.01151	0.01525
465.01	0.02604	0.02067	0.02159	0.01663	0.02213	0.01429	0.01933	0.01179	0.01597
464.013	0.02629	0.02085	0.02234	0.0169	0.02231	0.01436	0.0189	0.01217	0.01682
463.016	0.02538	0.01955	0.02125	0.01647	0.0216	0.01314	0.01846	0.01138	0.01596
462.018	0.02549	0.0201	0.0216	0.01638	0.02142	0.01406	0.01921	0.01255	0.01605
460.982	0.02516	0.01965	0.02103	0.01659	0.02168	0.01415	0.01881	0.01205	0.01671
459.985	0.02566	0.02034	0.02145	0.01635	0.0216	0.01423	0.01935	0.01232	0.01646
458.987	0.02581	0.02057	0.02117	0.017	0.02249	0.01442	0.02008	0.01201	0.01644
457.989	0.02457	0.02113	0.02175	0.01648	0.02227	0.01438	0.01913	0.0123	0.01707
456.991	0.02447	0.01893	0.02072	0.0163	0.02129	0.01389	0.01894	0.01207	0.01689
455.992	0.02428	0.01941	0.02103	0.01577	0.02209	0.01367	0.01911	0.0129	0.01705
454.994	0.02434	0.0207	0.02135	0.0161	0.02239	0.01432	0.01947	0.01229	0.01718
453.995	0.02484	0.01899	0.02069	0.01631	0.02176	0.01396	0.01939	0.01261	0.01755
452.996	0.024	0.0184	0.02026	0.01601	0.02186	0.01403	0.01968	0.01317	0.01737
451.997	0.02413	0.01904	0.02091	0.01606	0.02252	0.01433	0.0193	0.01322	0.01792
450.997	0.02344	0.01877	0.0206	0.01583	0.02225	0.0151	0.01961	0.01281	0.0181
449.998	0.02386	0.01864	0.02102	0.01628	0.02225	0.01529	0.02054	0.01415	0.01841
448.998	0.02486	0.01891	0.02061	0.0164	0.02207	0.0147	0.02008	0.01348	0.01818
447.998	0.02322	0.01961	0.0207	0.01572	0.02236	0.01507	0.0204	0.01409	0.01858
446.998	0.02376	0.0197	0.02061	0.01612	0.02262	0.01478	0.02063	0.01392	0.01932
445.998	0.02326	0.01878	0.0208	0.0156	0.02244	0.01457	0.02069	0.01367	0.01893
444.997	0.02339	0.01742	0.02025	0.01526	0.02171	0.0142	0.02015	0.01345	0.01917
443.997	0.02307	0.0191	0.02083	0.01638	0.02326	0.01545	0.02167	0.01479	0.01962
442.996	0.02298	0.01876	0.02064	0.01666	0.02294	0.01477	0.02128	0.01552	0.02005
441.995	0.02273	0.01852	0.02076	0.01629	0.02255	0.01514	0.02169	0.01486	0.02021
440.994	0.02275	0.01776	0.01997	0.01605	0.02208	0.01481	0.02112	0.01416	0.02023
439.992	0.0219	0.01748	0.01994	0.01539	0.02218	0.01417	0.02101	0.01402	0.02004
438.991	0.02321	0.01811	0.02113	0.01604	0.02266	0.01533	0.02152	0.01514	0.02072
437.989	0.02263	0.01761	0.02058	0.01633	0.02257	0.01525	0.02175	0.01508	0.02076
436.987	0.02242	0.01762	0.02019	0.01594	0.02213	0.01481	0.02167	0.01504	0.02048
435.985	0.02284	0.01816	0.02093	0.01696	0.02325	0.01596	0.02172	0.01588	0.0217
434.983	0.02234	0.01846	0.0206	0.0176	0.02324	0.016	0.02234	0.01605	0.02218
434.019	0.02219	0.01845	0.02053	0.01684	0.02288	0.0161	0.02279	0.01599	0.02221
433.017	0.02239	0.01686	0.02045	0.01592	0.023	0.0153	0.02216	0.01574	0.022
432.014	0.02238	0.01793	0.02072	0.01627	0.02341	0.01618	0.02261	0.01682	0.02278
431.011	0.02294	0.01795	0.02057	0.01645	0.02312	0.01569	0.02293	0.01729	0.02287
430.008	0.02195	0.01765	0.02057	0.01611	0.02373	0.01543	0.02298	0.0166	0.02343
429.004	0.02208	0.01726	0.02058	0.01654	0.02317	0.01701	0.02267	0.017	0.0236
428.001	0.02204	0.01698	0.02067	0.01601	0.02335	0.01553	0.02327	0.01635	0.02381
426.997	0.02162	0.01794	0.02073	0.01632	0.02347	0.01612	0.02361	0.01746	0.02451
425.994	0.02169	0.0174	0.02031	0.0153	0.02301	0.0163	0.0228	0.01739	0.02437
424.99	0.02206	0.01731	0.02072	0.01607	0.02359	0.01616	0.02389	0.01809	0.02534
423.985	0.02238	0.01736	0.02055	0.01647	0.02356	0.01628	0.02422	0.01759	0.0251
422.981	0.02237	0.01788	0.02066	0.01746	0.02401	0.01658	0.02328	0.01816	0.02581
422.015	0.02196	0.01703	0.02047	0.01621	0.0237	0.01623	0.02437	0.01787	0.02526
421.011	0.02223	0.01893	0.02099	0.01737	0.02424	0.01649	0.0242	0.01874	0.02592
420.006	0.02158	0.01753	0.02071	0.01666	0.02367	0.01635	0.02354	0.0182	0.02599
419.001	0.02211	0.01676	0.02069	0.01748	0.02379	0.01718	0.0244	0.01872	0.02652
417.996	0.02186	0.01785	0.02077	0.01679	0.0243	0.01737	0.02507	0.01924	0.02709
416.99	0.0227	0.01798	0.02091	0.0181	0.02407	0.01757	0.02591	0.01937	0.02763
415.985	0.02203	0.01778	0.02081	0.01631	0.02439	0.017	0.0246	0.01934	0.02703
415.018	0.02282	0.01745	0.02102	0.01705	0.02426	0.0167	0.02497	0.01955	0.02773
414.012	0.02262	0.01645	0.02084	0.01726	0.02477	0.01721	0.02518	0.01943	0.028
413.006	0.02246	0.01795	0.02057	0.01662	0.02459	0.01749	0.02552	0.01989	0.02805
412	0.02356	0.01862	0.02116	0.01697	0.02592	0.01732	0.02612	0.02017	0.02868
410.993	0.02318	0.01851	0.02173	0.01674	0.02533	0.0174	0.0259	0.0206	0.02916
409.987	0.02337	0.01818	0.02166	0.01806	0.02491	0.01783	0.02584	0.02067	0.02943
409.019	0.02356	0.0179	0.02141	0.01634	0.02483	0.0174	0.0258	0.02038	0.02923
408.012	0.02441	0.01889	0.02169	0.01777	0.02536	0.01786	0.02606	0.02081	0.02982
407.005	0.02404	0.01903	0.02161	0.01798	0.0254	0.01784	0.02592	0.02094	0.03036
405.998	0.0256	0.01954	0.02202	0.01812	0.02635	0.01844	0.02659	0.0214	0.03089
404.99	0.02503	0.01882	0.02191	0.0168	0.02499	0.01765	0.0275	0.02119	0.03055
403.983	0.02536	0.01935	0.0227	0.0185	0.02594	0.01835	0.02712	0.02124	0.0312
403.014	0.02527	0.01926	0.02175	0.01719	0.02494	0.01854	0.02715	0.021	0.03027
402.006	0.0253	0.01885	0.02216	0.01789	0.02476	0.01732	0.02618	0.02073	0.03043
400.998	0.02541	0.01963	0.02242	0.0174	0.02536	0.01807	0.02738	0.02153	0.0308
399.99	0.02601	0.02029	0.02162	0.01772	0.02587	0.01854	0.02771	0.02107	0.03091
398.981	0.02669	0.02001	0.0226	0.01771	0.02556	0.01915	0.02726	0.02156	0.03114
398.012	0.02718	0.01947	0.02363	0.01804	0.02615	0.01904	0.02782	0.0218	0.03177
397.003	0.02735	0.02047	0.02264	0.01855	0.02655	0.01916	0.02793	0.02285	0.03246
395.994	0.02728	0.02105	0.02332	0.01733	0.02654	0.01944	0.02893	0.02233	0.03206
394.985	0.02795	0.02097	0.0233	0.01843	0.02727	0.01888	0.02834	0.02273	0.03251
394.015	0.02789	0.02031	0.02341	0.01873	0.02766	0.0195	0.02795	0.02271	0.03275
393.006	0.02728	0.02092	0.02389	0.01885	0.02717	0.01999	0.02909	0.02351	0.03295
391.996	0.02698	0.02002	0.02347	0.01792	0.02701	0.01931	0.02778	0.02243	0.03279
390.987	0.02754	0.02093	0.02351	0.01932	0.0271	0.0196	0.02831	0.02304	0.03282
390.016	0.0276	0.02096	0.02359	0.01869	0.02781	0.0198	0.02867	0.02288	0.0332
389.006	0.02737	0.02203	0.02429	0.01917	0.02751	0.0201	0.02954	0.02296	0.03336
387.996	0.02855	0.0215	0.0239	0.01861	0.02786	0.01974	0.02955	0.0237	0.03319
386.985	0.02776	0.0215	0.0244	0.01958	0.02799	0.01965	0.02971	0.02391	0.03392
386.014	0.02802	0.02135	0.02496	0.02003	0.0281	0.02069	0.03084	0.02378	0.03363
385.003	0.02793	0.02171	0.02447	0.02025	0.02911	0.02083	0.02917	0.02353	0.03392
383.993	0.02806	0.02109	0.02432	0.02007	0.0279	0.02063	0.02954	0.02352	0.03368
382.982	0.02846	0.02181	0.02541	0.02084	0.02943	0.02125	0.03072	0.02445	0.03498
382.01	0.02705	0.02084	0.02389	0.02032	0.02827	0.0201	0.02918	0.0239	0.03383
380.998	0.02879	0.0219	0.02538	0.02027	0.0297	0.02148	0.03045	0.02462	0.03448
379.987	0.02591	0.01941	0.02302	0.01884	0.02661	0.01929	0.02823	0.02292	0.03186
379.014	0.02779	0.02129	0.02479	0.02077	0.02891	0.02078	0.03036	0.02475	0.0351
378.003	0.02847	0.02145	0.02518	0.01994	0.02916	0.0212	0.03137	0.02542	0.03438
376.991	0.02786	0.02116	0.02527	0.02011	0.02933	0.02095	0.03045	0.02429	0.03513
376.018	0.02836	0.0222	0.02568	0.01969	0.02947	0.02155	0.03087	0.02414	0.03478
375.006	0.02868	0.02312	0.02559	0.02147	0.02966	0.02103	0.03151	0.02466	0.03489
373.994	0.02812	0.02147	0.02495	0.02034	0.0288	0.02177	0.03072	0.02431	0.03463
372.981	0.02949	0.02307	0.02586	0.02145	0.03038	0.02186	0.03205	0.02564	0.03584
372.008	0.02883	0.024	0.02571	0.02132	0.03021	0.02153	0.03174	0.0258	0.0354
370.995	0.02866	0.02364	0.02587	0.02192	0.03118	0.02201	0.03222	0.02577	0.03655
369.982	0.02913	0.02127	0.02631	0.02168	0.03039	0.02189	0.0307	0.0238	0.035
369.008	0.0293	0.0243	0.02581	0.02141	0.03105	0.02264	0.03284	0.02518	0.0351
367.995	0.02915	0.02245	0.02642	0.02075	0.03042	0.02201	0.03195	0.0245	0.03483
366.982	0.0295	0.02254	0.02643	0.02109	0.0308	0.0225	0.03193	0.02439	0.03638
366.007	0.02933	0.02215	0.02544	0.02051	0.02964	0.02183	0.0316	0.02418	0.03475
364.994	0.02915	0.02327	0.02557	0.02086	0.03006	0.0222	0.03216	0.02491	0.03543
364.019	0.02893	0.022	0.02548	0.02124	0.02918	0.02133	0.03197	0.02408	0.03396
363.005	0.03151	0.0234	0.02708	0.02137	0.03177	0.02275	0.03286	0.0263	0.03555
361.991	0.03127	0.02373	0.02694	0.02194	0.03168	0.02337	0.03359	0.0257	0.03545
361.016	0.02998	0.02327	0.02582	0.02102	0.031	0.02317	0.03251	0.02471	0.03574
360.002	0.03058	0.02248	0.0268	0.02202	0.0319	0.02331	0.03341	0.0251	0.03581
358.987	0.03211	0.02562	0.02801	0.02165	0.03252	0.02372	0.03338	0.02644	0.03677
358.012	0.03156	0.02419	0.0277	0.02234	0.03124	0.0222	0.03374	0.02543	0.03568
356.997	0.03264	0.02457	0.02811	0.02279	0.03152	0.02412	0.03427	0.02582	0.03687
355.982	0.03249	0.02503	0.02678	0.02195	0.03221	0.02315	0.03386	0.02517	0.03553
355.006	0.03424	0.02597	0.02812	0.02281	0.03261	0.02312	0.0334	0.02618	0.03704
353.991	0.03472	0.02654	0.02881	0.02299	0.03299	0.02373	0.03446	0.02587	0.03677
353.015	0.03426	0.02628	0.02891	0.02207	0.03265	0.02389	0.03391	0.02569	0.03685
351.999	0.03613	0.02645	0.02879	0.02227	0.03249	0.02445	0.03419	0.02611	0.03716
350.983	0.03643	0.0271	0.03013	0.02372	0.03402	0.02537	0.03565	0.02752	0.0382
350.007	0.0369	0.02787	0.0301	0.02426	0.03414	0.02515	0.03525	0.028	0.03822
348.991	0.03894	0.02896	0.03049	0.02462	0.0354	0.02701	0.03543	0.02761	0.03866
348.014	0.03794	0.02697	0.02976	0.0229	0.03373	0.02441	0.03419	0.02633	0.03685
346.998	0.04085	0.02928	0.03118	0.02496	0.03525	0.02554	0.03731	0.02886	0.03875
345.982	0.04116	0.03074	0.03177	0.02515	0.03574	0.02625	0.03752	0.02828	0.03915
345.004	0.04371	0.03331	0.03357	0.02661	0.03755	0.0271	0.03757	0.02938	0.04067
343.988	0.04538	0.03244	0.0336	0.02635	0.03691	0.028	0.03754	0.02925	0.04016
343.01	0.04697	0.03448	0.03514	0.02789	0.03828	0.02858	0.03899	0.03111	0.04162
341.993	0.04923	0.03624	0.03641	0.02901	0.03919	0.02904	0.04033	0.03181	0.0425
341.015	0.05114	0.03745	0.0379	0.03119	0.04114	0.02993	0.04114	0.03274	0.04258
339.998	0.05385	0.04003	0.03925	0.03127	0.04114	0.03162	0.04203	0.03257	0.04486
338.981	0.05705	0.04177	0.04081	0.03287	0.04346	0.03276	0.04276	0.03364	0.04533
338.003	0.05906	0.04399	0.0414	0.03442	0.04345	0.03318	0.04319	0.03416	0.04593
336.985	0.06329	0.04705	0.04394	0.03615	0.04628	0.03494	0.04492	0.03634	0.04788
336.007	0.06539	0.04937	0.04544	0.0374	0.04798	0.03596	0.04611	0.0374	0.04936
334.989	0.07013	0.05201	0.04818	0.03942	0.05011	0.03738	0.048	0.03856	0.05129
334.01	0.07428	0.05476	0.05119	0.04196	0.05146	0.0397	0.05014	0.04032	0.05308
332.992	0.07776	0.05767	0.05339	0.04396	0.05424	0.04294	0.05183	0.04329	0.05566
332.013	0.08089	0.06026	0.05503	0.04544	0.05583	0.04298	0.05354	0.04385	0.05742
330.994	0.0843	0.06363	0.05891	0.04805	0.05858	0.04547	0.05585	0.04552	0.05957
330.015	0.08783	0.06579	0.06039	0.05056	0.06082	0.04803	0.05842	0.0481	0.06242
328.997	0.09202	0.06982	0.06369	0.05311	0.06351	0.05062	0.06093	0.05031	0.06597
328.017	0.09338	0.07161	0.06497	0.05435	0.06507	0.05174	0.06174	0.05165	0.06716
326.998	0.09777	0.07403	0.06834	0.05765	0.06888	0.05419	0.06469	0.0548	0.07119
326.018	0.09938	0.07637	0.06976	0.05918	0.07016	0.05584	0.06604	0.05647	0.07247
324.999	0.10163	0.07866	0.07213	0.06145	0.07245	0.05804	0.06771	0.05927	0.07557
324.019	0.10463	0.08043	0.07575	0.06422	0.07329	0.06073	0.06987	0.06128	0.07786
323	0.10653	0.08311	0.0763	0.06477	0.0763	0.06266	0.07136	0.06195	0.0794
322.019	0.10945	0.08517	0.07815	0.06761	0.07839	0.06331	0.07313	0.06358	0.08181
321	0.11192	0.08734	0.08024	0.06937	0.0797	0.06602	0.0756	0.06657	0.08453
320.019	0.11457	0.0903	0.08209	0.07049	0.08158	0.06705	0.07719	0.06752	0.0853
318.999	0.11756	0.09175	0.08418	0.07284	0.08276	0.07004	0.07898	0.06892	0.08808
318.019	0.12017	0.09441	0.0865	0.07463	0.08641	0.07076	0.0803	0.07072	0.08966
316.998	0.12344	0.09708	0.0881	0.07685	0.08651	0.07227	0.08151	0.0723	0.09058
316.017	0.12585	0.0997	0.08897	0.07662	0.08845	0.07264	0.08274	0.07408	0.09185
314.997	0.12892	0.09992	0.09114	0.07883	0.08951	0.07446	0.08463	0.07405	0.0935
314.016	0.13272	0.10365	0.09287	0.07964	0.09095	0.07484	0.08568	0.0755	0.09521
312.995	0.13607	0.10557	0.09426	0.08113	0.09247	0.07622	0.08703	0.07729	0.09588
312.013	0.13862	0.10845	0.09552	0.08237	0.09346	0.07687	0.08654	0.07707	0.09693
310.993	0.14453	0.11085	0.09811	0.08483	0.0945	0.07907	0.08894	0.0783	0.09884
310.011	0.14891	0.11371	0.0994	0.08511	0.09566	0.07957	0.08891	0.07886	0.09914
308.99	0.1555	0.11718	0.101	0.08647	0.0958	0.08022	0.08911	0.07868	0.09952
308.008	0.16209	0.12175	0.10328	0.08858	0.09838	0.08021	0.09048	0.07981	0.09991
306.986	0.17203	0.1264	0.10586	0.08942	0.10002	0.08131	0.09074	0.07977	0.10113
306.004	0.17856	0.13035	0.10789	0.09141	0.09999	0.08189	0.09092	0.07942	0.1008
304.982	0.18866	0.13614	0.11204	0.09263	0.10245	0.08324	0.09177	0.08041	0.10142
304	0.19984	0.14365	0.11547	0.09611	0.105	0.08457	0.09181	0.08041	0.10153
303.017	0.21155	0.15059	0.1194	0.09892	0.10694	0.08579	0.09429	0.08111	0.10218
301.995	0.22139	0.15661	0.12299	0.10138	0.10809	0.08583	0.09272	0.08025	0.10202
301.012	0.2333	0.16353	0.12642	0.10412	0.10974	0.08695	0.09232	0.07969	0.1019
299.99	0.24507	0.17085	0.1315	0.10714	0.1134	0.08843	0.09334	0.08075	0.1029
299.007	0.25716	0.1795	0.13673	0.1107	0.11699	0.0906	0.09449	0.0809	0.10396
297.985	0.26732	0.18539	0.14085	0.11353	0.11864	0.09162	0.09459	0.08089	0.1038
297.001	0.2775	0.19108	0.14494	0.11708	0.12103	0.09244	0.094	0.07989	0.10511
296.018	0.28499	0.19913	0.14982	0.12065	0.1242	0.09523	0.09576	0.08115	0.10569
294.995	0.29202	0.20509	0.15476	0.12362	0.12806	0.09812	0.09749	0.08163	0.106
294.011	0.2977	0.20904	0.15857	0.12673	0.13028	0.09854	0.09787	0.08108	0.1065
292.988	0.30072	0.21123	0.16107	0.12956	0.13225	0.09997	0.09798	0.08111	0.10747
292.005	0.30075	0.21536	0.16493	0.13199	0.13549	0.10188	0.09976	0.08224	0.10864
290.981	0.29953	0.21473	0.16583	0.13403	0.13678	0.10276	0.10026	0.0808	0.10913
289.997	0.29458	0.21327	0.16585	0.1349	0.13781	0.10508	0.10085	0.08277	0.11056
289.013	0.28995	0.21134	0.166	0.13565	0.13733	0.10634	0.10105	0.08336	0.11233
287.989	0.28217	0.20789	0.16546	0.13537	0.13864	0.10499	0.10126	0.08339	0.11224
287.005	0.27637	0.20561	0.16422	0.13568	0.13876	0.10693	0.10352	0.08448	0.11438
285.981	0.26778	0.20188	0.16176	0.13274	0.13837	0.1052	0.10258	0.08411	0.11637
284.996	0.26316	0.19801	0.16273	0.13525	0.13969	0.10817	0.10664	0.08823	0.12004
284.012	0.25534	0.1936	0.15786	0.13061	0.13822	0.10493	0.10518	0.08826	0.11914
282.987	0.24545	0.18912	0.15706	0.13091	0.13607	0.10556	0.10691	0.09001	0.12052
282.002	0.2426	0.18684	0.15545	0.13205	0.13762	0.10487	0.10746	0.09239	0.12465
281.017	0.23523	0.18014	0.14996	0.12406	0.13478	0.10726	0.11041	0.09309	0.12576
279.993	0.22751	0.17355	0.14577	0.12638	0.13247	0.10674	0.11028	0.09463	0.13051
279.008	0.21905	0.17033	0.14649	0.12203	0.13287	0.10289	0.11003	0.09456	0.1318
277.983	0.21062	0.16768	0.14581	0.12341	0.13411	0.10404	0.11219	0.09734	0.13039
276.997	0.20632	0.15765	0.13442	0.11502	0.12654	0.10158	0.10635	0.09135	0.13374
276.012	0.19633	0.1542	0.13572	0.11752	0.12546	0.10473	0.10946	0.09801	0.13741
274.987	0.20149	0.16148	0.14405	0.1226	0.13608	0.10674	0.1118	0.10537	0.14165

## Sheet: Figure 3e
0	0.34996	0.3778
1	0.19719	0.37053
2	0.09691	0.36624
3	0.05854	0.35476
4	0.04315	0.36062
5	0.02003	0.35439
7	0.01153	0.34171
10	0.0034	0.33094
15	0.00564	0.30244

[truncated: 16 more sheets: Figure 4b, Figure 4c, Figure 4e, Figure 4f, Figure 4h, Figure 4i, Figure 4k, Figure 4l, Figure 5c, Figure 5g, Figure 5i, Figure 5k, Figure 5m, Figure 6b, Figure 6c, Figure 6g]
